# Supplementary material for: Feeding-Triggered Seizures in a Newborn with AP1S1-Related MEDNIK Syndrome: Expanding the Phenotype of a Hyper-Rare Disease
Source: J Clin Med. 2025 Dec 23;15(1):106. doi: 10.3390/jcm15010106 (PMC12786643; doi:10.3390/jcm15010106)
Supplement: Supplementary file 1 [file jcm-15-00106-s001.zip]

Archive with 2 entries (2 files):
- Table S1 Extensive review of AP1S1-related MEDNIK syndrome reported features.xlsx
- Video S1 Video-EEG seizure recording.mp4
