# Supplementary material for: Feeding-Triggered Seizures in a Newborn with AP1S1-Related MEDNIK Syndrome: Expanding the Phenotype of a Hyper-Rare Disease
Source: J Clin Med. 2025 Dec 23;15(1):106. doi: 10.3390/jcm15010106 (PMC12786643; doi:10.3390/jcm15010106)
Supplement: Supplementary file 1 [file jcm-15-00106-s001.zip › Table S1 Extensive review of AP1S1-related MEDNIK syndrome reported features.xlsx]

## Sheet: Foglio1
Original paper	N Case	Patient ID in the original paper	Ethnic/geographic origin	Gender	Homozygous AP1S1 mutation	Type of mutation	Exitus	Erythrodermia	Ichthyosis	Deafness	Neuropathy	Impaired liver function	Serum copper	Calculated free copper level	Urinary copper excretion	Ceruloplasmin	Neurodevelopmental delay	Cognitive impairment	Other neurodevelopmental comorbidities	Early growth deficit	Congenital enteropathy	Facial dysmorphism	elevated VLCFAs	anemia	hypotonia	epilepsy	cortical atrophy	Basal ganglia abnormalities	Therapy	improving after therapy	other
Saba et al. 2005	1	KEKV 01-03*°	Quebec	F	IVS2-2A>G (c.301-2A>G) p.?	splicing	No	Yes	Yes	Yes	Yes	Yes	decreased	increased	NA	decreased	Yes	Yes	NA	Yes	Yes	high forehead, mongoloid facial appearance, depressed nasal bridge, low set ears	Yes (C24 C26)	No	Yes	No	Yes	No	No	/
	2	KEKV 01-04*	Quebec	F	IVS2-2A>G (c.301-2A>G) p.?	splicing	Yes (16 d)	NA	NA	Yes	Yes	Yes	NA	NA	NA	NA	Yes	NA	NA	NA	Yes	NA	NA	NA	NA	NA	NA	NA	No	/
	3	KEKV 02-05*	Quebec	M	IVS2-2A>G (c.301-2A>G) p.?	splicing	Yes (7 m)	NA	NA	NA	NA	Yes	NA	NA	NA	NA	NA	NA	NA	NA	Yes	NA	NA	No	NA	NA	NA	NA	No	/
	4	KEKV 02-03*°	Quebec	F	IVS2-2A>G (c.301-2A>G) p.?	splicing	Yes (27 y)	Yes	Yes	Yes	yes	mild	decreased	increased	NA	decreased	Yes	Yes	NA	Yes	Yes	high forehead, triangular facial appearance	Yes (C24 C26)	No	Yes	No	Yes	Yes	No	/
	5	KEKV 03-03*°	Quebec	M	IVS2-2A>G (c.301-2A>G) p.?	splicing	No	Yes	Yes	Yes	Yes	Yes	decreased	increased	NA	decreased	Yes	Yes	NA	Yes	Yes	high forehead, mongoloid facial appearance, depressed nasal bridge, low set ears	Yes (C24 C26)	No	Yes	No	Yes	Yes	No	/
Montpetit et al. 2008	6	KEKV 04-03	Quebec	NA	IVS2-2A>G (c.301-2A>G) p.?	splicing	Yes (16 m)	NA	Yes	Yes	NA	Yes	NA	NA	NA	NA	Yes	NA	NA	NA	Yes	mongoloid facial appearance, high forehead	NA	NA	NA	No	NA	NA	No	/	microcolon
	7	KEKV 05-08°	Quebec	F	IVS2-2A>G (c.301-2A>G) p.?	splicing	Yes (18 m)	Yes	Yes	Yes	NA	Yes	NA	NA	NA	NA	NA	Yes	NA	NA	Yes	high forehead, mongoloid facial appearance, depressed nasal bridge, low set ears	Yes (C24 C26)	No	Yes	No	Yes	No	No	/	jejunal atresia
	8	KEKV 05-09°	Quebec	F	IVS2-2A>G (c.301-2A>G) p.?	splicing	Yes (2 m)	No	Yes	No	No	Yes	NA	NA	NA	NA	NA	Yes	NA	NA	Yes	NA	NA	No	NA	NA	NA	NA	No	/
Martinelli et al. 2013 /Martinelli et al 2014	9	#1	consanguineous Sephardic Jewish parents	F	356_365insG p.Asp322Glyfs*17	stop codon	No	Yes	Yes	Yes	No	Yes	decreased	increased	increased	decreased	Yes	severe	Autism	Yes	Yes	NA	Yes	No	Yes	No	Yes	Yes (bilateral symmetrical hyperintensities in caudate nuclei and putamina at T2 weight imagines, a pattern similar but milder than a Wilson's disease)	Zinc acetate 50 mg/die	Yes: cognitive function, behavioral disturbance. Free serum transaminase, free copper level, urinary copper excretion	microcephaly, migrating erythematous skin patches, recurrent venous thrombosis, later hypopigmentated and lax skin, sparse woolly grayish hair, hepatomegaly
Incecik et al. 2018	10	#1	Turkey	F	c.364dupG p.Asp122Glyfs*18	frameshift	No	Yes	Yes	Yes	No	NA	decreased	increased	NA	decreased	NA	Yes	NA	Yes	Yes	Yes	Yes C26	No	Yes	No	Yes	No	Yes Zinc sulphate	NA	erythematous skin plaques, muscle weakness
Klee et al. 2020	11	#1	Romani origin	F	c.269T>C p.Leu90Pro	missense	Yes (4 w)	No	No	No	NA	NA	NA	NA	NA	NA	NA	NA	NA	NA	Yes	No	NA	NA	NA	No	NA	NA	No	/
	12	#2	Romani origin	F	c.269T>C p.Leu90Pro	missense	Yes (3 w)	No	No	No	NA	NA	NA	NA	NA	NA	NA	NA	NA	NA	Yes	No	NA	NA	NA	No	NA	NA	No	/
	13	#3	Turkey	F	c.346G>A p.Glu116Lys	missense	Yes (3 m)	No	No	No	NA	Yes	NA	NA	NA	NA	NA	NA	NA	Yes	Yes	NA	NA	Yes	NA	Yes (an episode of myoclonic seizures during metabolic acidosis and sepsis, responsive to phenobarbital)	NA	NA	No	/
Lu et al. 2023	14	#1	Mexico	F	c.186T>G p.Tyr62*	stop codon	No	NA	NA	Yes, unilateral	NA	Yes	decreased	NA	NA	decreased	Yes, mild	NA	NA	Yes	Yes	NA	NA	No	NA	seizure treated with phenobarbital	NA	NA	Yes Zinc supplementation 2 mg/kg	Yes: weight, copper levels and ceruloplasmin	early: acute metabolic acidosis, hyponatremia hyperkaliemia and acute kidney injury; later: fluctuating peripheral eosinophilia and thrombocytopenia
Rackova et al. 2024	15	#1	Romani origin	F	c.269T>C p.Leu90Pro	missense	Yes (18 w)	Yes	Yes	Yes	NA	transient	decreased	NA	NA	decreased	NA	NA	NA	NA	Yes	NA	NA	No	No	No	NA	NA	Yes	No	recurrent infections; recurrent venous thrombosis
	16	#2	Romani origin	F	c.269T>C p.Leu90Pro	missense	Yes (5.5 y)	Yes	Yes	Yes	Yes	Yes	decreased	NA	NA	decreased	Yes	Yes	NA	NA	Yes	NA	normal	No	No	No	NA	NA	Yes	No	Recurrent infections; recurrent venous thrombosis, hypogammaglobulinemia
Duan et al. 2025	17	#1	China	M	c.430-1G>A p.Glu144Argfs*83	frameshift	No	Yes	Yes	No	Yes	Yes	decreased	NA	NA	decreased	Yes	Yes (severe)	ADHD	NA	NA	high forehead, fair skin, yellow air, very light colored eyebrows, widened interocular distance, sparse teeth, pigmentation abnormalities, nails abnormalities	No	No	No	Yes, treated with LEV	No	No	Yes (zinc gluconate granules)	NA
	18	#2	China	F	c.430-1G>A p.Glu144Argfs*83	frameshift	No	Yes	Yes	NA	Yes	Yes	normal	NA	NA	decreased	Yes	Yes (moderate)	NA	Yes	Yes	white skin, pale eyebrows	No	No	Yes	Yes treated with LEV and VPA	No	No	Yes (zinc gluconate granules)	NA
Our patient	19	#1	Italy	F	c.256C>T p.Arg86*	stop codon	No	Yes	Yes	Yes, mild	No	Yes	decreased	NA	NA	decreased	Yes	Yes	No	Yes	Yes	No	NA	Yes	Yes	Yes	Yes	No	Yes	No?	hippocampal involvement
Legend: *, also described by Monpetit 2008; °, also described by Martinelli 2013; #, numberw, weeks; d, days; m, months; y, year; NA, not available; F, female; M, male; /, no therapy.
